# Supplementary material for: In Silico Conformation of the Drug Colchicine into Tubulin Models and Acute Phytotoxic Activity on Cucumis sativus Radicles
Source: Plants (Basel). 2022 Jul 8;11(14):1805. doi: 10.3390/plants11141805 (PMC9323635; doi:10.3390/plants11141805)
Supplement: Supplementary file 1 [file plants-11-01805-s001.zip]

Archive with 1 entries (1 files):
- plants-1804801-supplementary.pdf
